# Supplementary material for: Positive impacts of leisure-time physical activity on cardiorespiratory fitness, co-morbidity level, cardiovascular health and quality of life among midlife adults: a cross-sectional study of a Nigerian population
Source: BMC Sports Sci Med Rehabil. 2023 Mar 6;15:25. doi: 10.1186/s13102-023-00622-6 (PMC9987118; doi:10.1186/s13102-023-00622-6)
Supplement: Supplementary file 1 — Additional file 1. Leisure-time physical activity, cardiovascular risk factors and quality of life. [file 13102_2023_622_MOESM1_ESM.xls]

## Sheet: Sheet1
Age	Waisr circumference	Marital status	BMI	Comorbidity score	Heart disease	Hypertension	Diabetes	Mental health	QoL	Heart rate	VO2max	LTPA status
63	77	2	28.03	6	0	2	0	0	100	122	60.09	1
61	78	2	30.82	3	0	0	0	0	95	129	57.15	1
58	104	2	35.98	6	0	0	0	0	68	117	57.15	1
60	76	2	24.72	2	0	0	0	0	96	125	58.83	1			KEY
50	96	2	38.62	0	0	0	0	0	100	122	60.09	1
47	80	2	31.57	3	1	0	0	0	75	118	61.77	1			Marital status: 1 = single; 2 = married
55	114	2	33.95	4	0	2	0	0	100	130	56.73	1
46	70	2	29.34	0	0	0	0	0	100	98	70.17	1			Heart disease: 0 = normal; 1 = mild; 2 = moderate; 3 = severe; 4 = extremely severe
63	95.5	2	32.33	6	1	2	0	0	100	108	65.97	1
55	92	2	28.67	1	0	0	0	1	71	108	65.97	1			Hypertension: 0 = normal; 1 = mild; 2 = moderate; 3 = severe; 4 = extremely severe
61	77	2	28.38	2	0	0	0	0	96	110	65.13	1
56	120	2	39.51	9	1	2	2	0	100	115	63.03	1			Diabetes: 0 = normal; 1 = mild; 2 = moderate; 3 = severe; 4 = extremely severe
40	111	2	32.28	6	0	1	1	0	73	109	65.55	1
61	112	2	33.75	1	0	1	0	0	96	107	66.39	1			Mental health: 0 = normal; 1 = mild; 2 = moderate; 3 = severe; 4 = extremely severe
43	103	2	34.37	0	0	0	0	0	79	119	61.35	1
65	115	2	26.83	2	0	0	0	0	96	95	71.43	1			LTPA status: 1 = LTPA; 2 = Non-LTPA
50	93	2	29.39	1	0	1	0	0	84	93	72.27	1
66	86	2	30.47	7	0	2	0	0	79	106	66.81	1
64	87	2	27.73	2	0	0	0	0	75	86	75.21	1
54	75.5	2	30.08	2	0	0	0	0	77	110	65.13	1
63	120	2	32.65	4	0	1	0	0	80	95	71.43	1
55	98	2	34.37	3	0	2	0	0	84	97	70.59	1
51	95	2	31.59	4	0	0	0	0	91	130	56.73	1
44	133	2	37.65	2	0	0	0	0	84	110	65.13	1
58	112	2	36.39	6	0	2	0	0	77	116	62.61	1
60	103	2	29.22	4	0	2	0	0	77	100	69.33	1
67	79	2	27.92	3	0	1	0	0	70	100	69.33	1
61	113	2	32.87	4	0	1	3	0	79	120	60.93	1
47	104	2	40.12	0	0	0	0	0	77	117	62.19	1
42	95	2	31.48	2	0	0	0	0	80	120	60.93	1
56	86	2	27.38	5	0	1	0	0	70	110	65.13	1
49	93	2	33.26	2	0	0	0	0	93	110	65.13	1
48	100	2	29.7	0	0	0	0	0	88	147	49.59	1
62	78	2	29.76	0	0	0	0	0	96	124	59.25	1
44	132	1	36.63	4	1	1	2	0	77	120	60.93	1
65	90	2	29.41	3	0	0	0	0	91	117	62.19	1
58	83	2	30.46	0	0	0	0	0	95	116	62.61	1
64	71	2	28.34	4	0	0	2	0	98	121	60.51	1
55	100	2	36.33	3	0	0	2	0	100	118	61.77	1
60	120	2	36.73	0	0	0	0	0	98	123	59.67	1
65	99	2	38.3	5	0	2	0	0	91	125	58.83	1
57	65	2	27.04	1	0	0	0	0	98	116	62.61	1
59	92	2	31.96	3	0	0	0	0	75	117	62.19	1
41	74	2	27.7	0	0	0	0	0	100	108	65.97	1
44	101	2	30.07	0	0	0	0	0	91	128	57.57	1
69	98	2	28.73	6	0	1	0	0	93	95	71.43	1
42	65	2	23.51	0	0	0	0	0	98	124	59.25	1
55	114	2	30.46	4	0	0	0	0	79	130	56.73	1
64	83	2	32.42	3	0	0	3	0	96	121	60.51	1
48	52	2	34.48	5	0	1	0	0	100	107	66.39	1
66	87	2	30.84	6	0	1	0	0	91	129	57.15	1
63	78	2	28.34	3	0	0	0	0	95	144	50.85	1
49	80	2	31.41	3	1	0	0	0	84	118	61.77	1
51	103	2	30.81	3	0	0	2	0	98	121	60.51	1
59	98	2	34.14	6	0	1	0	0	93	102	68.49	1
54	75.5	2	31.14	0	0	0	0	0	91	128	57.57	1
56	65	2	24.15	1	0	0	0	0	98	124	59.25	1
62	120	2	32.65	4	1	1	0	0	82	131	56.31	1
67	56	2	27.05	2	0	0	0	0	75	129	57.15	1
69	70	2	24.8	2	0	1	0	0	96	127	57.99	1
53	89	2	29.7	0	0	0	0	0	100	110	65.13	1
60	103	2	31.59	7	0	2	2	0	96	109	65.55	1
50	93	2	28.41	1	0	1	0	0	93	140	52.53	1
41	65	1	31.7	0	0	0	0	0	100	128	57.57	1
61	106	2	32.98	1	0	0	0	0	100	119	61.35	1
45	79	2	29.63	4	2	0	0	0	91	132	55.89	1
52	86.5	2	28.06	3	0	0	0	0	95	110	65.13	1
63	78	2	29.07	6	0	2	2	0	100	138	53.37	1
58	114	2	30.41	2	0	0	0	0	82	123	59.67	1
50	96	1	39.08	0	0	0	0	0	100	122	60.09	1
55	71.5	2	35.49	4	0	2	0	0	100	114	63.45	1
60	90	2	25.36	2	0	0	0	0	100	125	58.83	1
57	104	2	31.56	5	0	0	0	0	98	117	62.19	1
63	95	2	38.28	6	2	1	2	0	96	108	65.97	1
46	70	2	28.28	0	0	0	0	0	98	104	67.65	1
64	88	2	25.28	2	0	0	2	0	100	121	60.51	1
65	113	2	32.15	1	1	0	0	0	89	140	52.53	1
57	80	2	32.66	2	0	0	0	0	80	120	60.93	1
56	62	2	28.73	5	0	1	0	0	70	111	64.71	1
60	106	2	36.3	3	0	0	0	0	89	126	58.41	1
51	68	2	32.56	0	0	0	0	0	96	107	66.39	1
64	94	2	34.37	5	2	0	0	0	100	131	56.31	1
43	106	2	33.02	2	0	0	0	0	82	97	70.59	1
55	96.5	2	29.07	1	0	0	1	0	98	100	69.33	1
65	91	2	27.66	0	0	0	0	0	98	112	64.29	1
60	80	2	31.75	1	0	1	0	0	100	121	60.51	1
52	86	2	38.87	0	0	0	0	0	83	139	52.95	1
64	102	2	32.53	10	0	4	0	0	66	150	48.33	2
58	95	2	36.14	5	0	2	2	0	91	144	50.85	2
60	81.5	2	24.62	6	0	0	0	0	95	123	59.67	2
45	116	2	23.2	2	0	0	0	0	98	137	53.79	2
47	107	2	34.01	0	0	0	0	0	70	130	56.73	2
55	99.5	2	27.73	3	0	2	0	0	91	144	50.85	2
65	106	2	35.19	12	2	4	3	0	71	107	66.39	2
63	87	2	45.72	7	3	2	0	0	96	118	61.77	2
44	97	1	28.73	6	0	0	0	0	98	132	55.89	2
47	104	2	33.39	1	0	0	3	0	82	164	42.45	2
56	79	2	32.49	9	3	2	0	2	70	116	62.61	2
40	82	2	26.85	2	0	0	0	0	98	120	60.93	2
61	124	2	45.2	6	0	2	2	0	93	133	55.47	2
43	89	2	31.74	0	0	0	0	0	89	107	66.39	2
52	96	2	39.68	8	3	2	0	0	89	119	61.35	2
50	100	2	36.3	2	0	0	0	0	98	145	50.43	2
50	98	2	30.37	5	0	3	2	0	93	129	57.15	2
58	90	2	23.74	7	0	3	3	0	77	137	53.79	2
54	87	2	33.98	2	0	1	0	0	80	145	50.43	2
63	104	2	33.3	5	0	0	0	0	64	110	65.13	2
61	114	2	39.18	7	0	2	2	0	96	129	57.15	2
51	79.5	2	28.34	2	0	3	0	0	91	97	70.59	2
44	94	2	28.28	0	0	0	0	0	95	130	56.73	2
58	119	2	37.35	11	3	3	0	2	70	110	65.13	2
56	104	2	38.1	6	0	2	0	0	86	116	62.61	2
67	96	2	33.6	13	0	3	3	0	66	100	69.33	2
61	79	2	29.02	3	2	1	0	0	73	105	67.23	2
49	81	2	24.57	4	0	0	0	0	89	120	60.93	2
42	120	1	50.92	0	0	0	0	0	84	130	56.73	2
46	111	2	30.25	2	0	0	2	0	80	120	60.93	2
49	112	2	30.08	1	0	0	1	0	91	125	58.83	2
48	103	2	38.51	0	0	0	0	0	100	120	60.93	2
62	115	2	31.31	0	0	0	0	0	91	147	49.59	2
44	93	2	27.64	0	0	0	0	0	86	124	59.25	2
63	86	2	31.13	4	3	1	0	0	55	120	60.93	2
58	87	2	30.42	1	0	1	0	0	95	117	62.19	2
64	75.5	2	29.06	0	0	0	0	0	100	116	62.61	2
55	120	2	25.16	1	0	1	0	0	93	121	60.51	2
45	98	2	36.33	3	1	0	2	0	77	118	61.77	2
65	95	2	27.18	0	0	0	0	0	75	123	59.67	2
57	133	2	36.93	5	0	2	3	0	66	125	58.83	2
59	112	2	32.45	3	0	2	0	0	91	116	62.61	2
41	103	2	33.79	0	0	0	0	0	96	127	57.99	2
45	79	2	34.54	1	0	0	0	0	100	108	65.97	2
69	113	2	27.73	6	0	2	4	0	70	142	51.69	2
42	104	2	33.13	2	0	0	0	0	75	103	68.07	2
55	88	2	36.57	8	2	1	0	0	80	124	59.25	2
57	83	2	34.31	4	0	0	0	0	86	130	56.73	2
48	112	2	30.82	3	0	0	0	0	93	121	60.51	2
66	114	2	26.03	5	3	2	0	0	82	107	66.39	2
63	90.1	2	35.5	6	0	3	3	0	71	129	57.15	2
41	123	2	37.91	3	0	0	0	0	84	122	60.09	2
52	92	2	26.73	4	0	2	0	0	98	118	61.77	2
59	78	2	36.06	3	0	0	0	0	77	121	60.51	2
54	80	2	33.13	6	0	0	0	0	79	102	68.49	2
65	103	2	26.12	12	3	3	2	0	63	128	57.57	2
62	98	2	25.36	1	0	0	0	0	91	124	59.25	2
67	91	2	39.18	4	0	3	0	0	96	131	56.31	2
69	65	2	27.05	2	0	0	2	0	84	129	57.15	2
53	120	2	24.8	2	0	2	0	0	64	111	64.71	2
51	56	2	28.73	0	0	0	0	0	98	110	65.13	2
50	70	2	37.83	7	0	0	0	0	93	109	65.55	2
41	89	2	29.35	1	0	0	0	0	82	140	52.53	2
40	103	2	21.13	0	0	0	0	0	93	106	66.81	2
45	93	2	34.61	1	0	0	1	0	98	112	64.29	2
40	65	1	24.38	4	0	0	0	0	70	139	52.95	2
63	106	2	30.76	3	0	0	0	0	100	110	65.13	2
58	102	2	30.97	6	0	2	3	1	82	138	53.37	2
50	78	2	38.09	2	1	1	0	0	77	123	59.67	2
44	87.5	2	34.42	0	0	0	0	0	95	122	60.09	2
60	114	2	27.78	4	0	3	0	0	100	114	63.45	2
54	96	2	34.72	2	0	1	1	0	80	125	58.83	2
63	86	2	27.46	5	3	1	0	0	71	133	55.47	2
47	90	2	37.11	1	0	1	0	0	96	108	65.97	2
64	104	2	27.55	5	0	2	3	0	77	100	69.33	2
65	95	2	27.46	2	0	0	0	0	82	121	60.51	2
56	70	2	30.78	1	0	0	0	0	95	112	64.29	2
56	88	2	24.42	2	1	1	0	0	80	120	60.93	2
60	113	2	23.66	5	0	0	2	0	93	167	41.19	2
44	80	2	29.67	2	0	1	0	0	88	136	54.21	2
64	62	2	23.81	5	3	2	0	0	100	124	59.25	2
43	106	2	33.3	0	0	0	0	0	95	110	65.13	2
50	73	2	24.91	0	0	0	0	0	91	129	57.15	2
58	69	2	33.43	1	0	0	0	0	100	138	53.37	2
62	66	2	23.39	5	0	3	2	0	73	109	65.55	2
56	96	2	27.12	3	0	0	0	0	77	111	64.71	2
49	100.5	2	32.91	4	2	0	0	0	89	121	60.51	2
